# Supplementary material for: Cardioprotective effect of resveratrol in myocardial ischemia/reperfusion injury and myocardial infarction: a pre-clinical meta-analysis in animal studies
Source: PeerJ. 2026 Feb 4;14:e20708. doi: 10.7717/peerj.20708 (PMC12882730; doi:10.7717/peerj.20708)
Supplement: Supplemental Information 7 [file peerj-14-20708-s007.xlsx]

## Sheet: data
Author	Year	Country	Species	sex(male/female)	RESn	MIn	Anesthetic	Model Method	Drug Delivery Method	Duration,week	Outcomes	RESmean	RESsd	MImean	MIsd
Adam	2013	Africa	Long-Evans rats	113/0	73	40	sodium pentobarbitone (60 mg/kg)	ischemia 30min then reflow 60min	resveratrol(10mmol/L) perfuse the heart	10min before I/R treatment keep 15min	Infarction size	28.2	3.1	51	4.2
Ahmet	2016	America	Wistar rats	17/0	9	8	isofluorane(2% in oxygen)	block LAD	resveratrol orally 5mg/kg/d	10month after ischemia 2week	Infarction size	39	1	45	3
Das	2006	America	SD rats	12/0	6	6	sodium pentobarbital(80 mg/kg,i.p.)	ischemia 30min then reflow 2h	resveratrol perfuse heart	NA	Infarction size	22.6	2.5	33.5	1.7
Dong	2015	China	SD rats	20/0	10	10	NA	ischemia 30min then reflow 2h	resveratrol intraperitoneally 10mg/kg	1h before I/R treatment	Infarction size	25.5	1.2	43.2	1.5
Hale	2001	America	New Zealand White rabbits	16/0	8	8	intramuscular injection of ketamine (200 mg) and xylazine (100 mg)	block a large anterolateral branch of the circumflex artery 30min then reflow 3h	resveratrol 1.5 mg/kg/d	15min before coronary artery occlusion	Infarction size	35	4	33	4
Hung	2004	China	SD rats	16/0	8	8	urethane (1.25 g/kg i.p.)	ischemia 60min then reflow 3h	resveratrol intraperitoneally 1mg/kg	60min before I/R treatment	Infarction size	31.5	7	68.2	5.8
Kaga	2005	Japan	SD rats	12/0	6	6	ketamine (100 mg/kg i.p.) and xylazine (10 mg/kg i.p.)	block LAD	resveratrol orally 1mg/kg/d	2 weeks before ischemia	Infarction size	41	4.1	57	2
Kanamori	2013	Japan	C57BL/6 mice	32/0	16	16	urethane (1.25 g/kg i.p.)	LAD ligation	resveratrol 50mg/kg/d subcutaneously embedded osmotic minipumps	4 weeks after I/R treatment keep 2 weeks	Infarction size	40.6	2.06	49.9	1.49
Kazemirad	2020	Iran	Wistar rats	20/0	10	10	thiopental sodium: 50 mg k−1, ip	ischemia 30min then reflow 2h	resveratrol(10μM) with the perfusion solution	30min before ischemia	Infarction size	17.038	2.929	56.439	3.195
Lamont	2011	Africa	Wistar rats	12/0	6	6	60 mg/kg intraperitoneal sodium pentobarbitone	ischemia 30min then reflow 2h	resveratrol(2.3mg/L) perfuse the heart	2h after ischemia keep 15min	Infarction size	25	3	69	3
Lekli	2008	Hungary	Zucker obese rats	12/0	6	6	pentobarbital sodium (60 mg/kg ip.)	ischemia 30min then reflow 120min	resveratrol orally 5mg/kg/d	2 weeks before I/R treatment	Infarction size	21	5	41	6
Lekli	2010	America	SD rats	6/0	3	3	sodium pentobarbital (80 mg/kg, i.p.)	ischemia 30min then reflow 2h	resveratrol gavage 2.5 mg/kg/d	15d before ischemia	Infarction size	22.079	1.961	38.274	1.412
Lin	2008	China	SD rats	23/0	12	11	isoflurane	LAD ligation	resveratrol intraperitoneally 1mg/kg	4 week after I/R treatment	Infarction size	23.2	3.2	34.2	1.8
Naumenko	2013	America	Wistar rats	19/0	9	10	urethane(2.0±0.1mg/kg intraperitoneally)	ischemia 30min then reflow 2h	resveratrol intraperitoneally 10mg/kg	30min before ischemia	Infarction size	40.7	4.4	55	4
Penumathsa	2007	Japan	SD rats	12/0	6	6	ketamine HCl (100 mg/kg bw i.p.) and xylazine (10 mg/kg bw i.p.)	ischemia 30min then reflow 2h	resveratrol orally (20 mg/kg bw/day)	2 weeks before I/R treatment	Infarction size	44	4.2	53.74	4.6
Raj	2021	Canada	SD rats	NA	6	6	1–5% isoflurane with oxygen at a flow rate of 2 L/min	block LAD	orally 2.5mg/kg/d	8	Infarction size	20.54	1.62	25.38	1.43
Sato	2002	America	SD rats	12/0	6	6	sodium pentobarbital (80 mg/kg, i.p.)	Both the aorta and the pulmonary vein were cannulated ischemia 30min then reflow 2h	orally	NA	Infarction size	13.9	1	34.9	3.3
Xuan	2012	China	C57BL/6 mice	16/0	8	8	xylazine (5 mg/kg, intraperitoneal) and ketamine (100mg/ kg, intraperitoneal)	MI	resveratrol(25umol/L) perfuse the heart	after ischemia keep 3h	Infarction size	30.6	2.03	48.7	3.01
Xu	2022	China	SD rats (T2DM)	20/0	10	10	NA	LAD ligation 30min then reflow 2h	resveratrol intraperitoneally 20mg/kg	1 week before surgery keep 1 week	Infarction size	32.46	1.6	42.68	4.01
Cong	2014	China	SD rats	20/0	10	10	intraperitoneal injection of 40 mg/kg sodium pentobarbital	LAD ligation 30min then reflow 2h	resveratrol intravenously 100umol/l	5 min before reperfusion	Infarction size	41.58	1.06	51.05	1.32
Das	2005	America	SD rats	12/0	6	6	pentobarbital sodium (80 mg/kg i.p. injection)	ischemia 30min then reflow 2h	resveratrol gavage 2.5 mg/kg/d	1	Infarction size	20.58	3.19	33.79	2.74
Feng	2019	China	SD rats	16/0	8	8	NA	ISO	resveratrol gavages 10 mg/kg/d	9 days before ischemia keep 7 days	Infarction size	0.09	0.025	0.34	0.08
Li	2022	China	SD rats	36/0	18	18	pentobarbital sodium (40 mg/kg)	LAD ligation 30min then reflow 2h	resveratrol intraperitoneally 50mg/kg/d	2 week before surgery keep 2 week	Infarction size	11.28	3.31	41.83	4.67
Li	2015	China	SD rats	20/0	10	10	pentobarbital sodium (40 mg/kg)	LAD ligation 30min then reflow 2h	resveratrol intravenously 100umol/l	5 min before reperfusion	Infarction size	41.35	1.42	51.08	2.21
Ray	1999	Italy	SD rats	18/0	9	9	sodium pentobarbital (80 mg/kg)	ischemia 30min then reflow 2h	transresveratrol at a concentration of 10 uM perfuse the heart	15min before ischemia keep 15min	Infarction size	10.57	0.35	36.27	5.28
Shalwala	2014	China	ICR mice	12/0	6	6	pentobarbital sodium, 70 mg/kg	LAD ligation 30min then reflow	resveratrol intraperitoneally 5mg	24h before surgery	Infarction size	17.4	3.7	48.3	5.9
Thuc	2012	Japan	SD rats	10/0	5	5	ketamine (60 mg·kg-1) and xylazine (10 mg·kg-1)	ischemia 20min then reflow 30min	resveratrol(20umol/L) perfuse the heart	15min before ischemia	Infarction size	27.87	1.64	40.91	1.58
Tian	2023	China	C57BL/6J mice	12/0	6	6	sodium pentobarbital (60 mg/kg)	LAD ligation 30min then reflow 2h	resveratrol intraperitoneally 30mg/kg	1 week before surgery keep 1 week	Infarction size	23.88	1.32	30.95	1.98
Xi	2009	China	Wistar rats	12/0	6	6	thiobutabarbital sodium (100 mg/kg)	ischemia 30min then reflow 2h	resveratrol(10umol/L) perfuse the heart	5 min before reperfusion	Infarction size	18.48	1.42	37.98	2.02
Yang	2016	China	SD rats	20/0	10	10	chloral hydrate	ischemia 30min then reflow 60min	resveratrol(10umol/L) perfuse the heart	15min before ischemia	Infarction size	6.75	0.9	22.35	3
Rogers	2017	America	SD rats	10-12/0	5-6	5-6	isoflurane	LAD ligation	resveratrol intraperitoneally 10mg/kg/d	after surgery keep 3 week		33.22	1.41	40.64	2.3
Xin	2010	China	SD rats	12/0	6	6	sodium pentobarbital (50 mg/kg)	LAD ligation	resveratrol intraperitoneally 1mg/kg/d	after ischemia keep 4week		34.04	2.11	37.65	4.21
Das	2006	America	SD rats	12/0	6	6	sodium pentobarbital(80 mg/kg,i.p.)	ischemia 30min then reflow 2h	resveratrol perfuse heart	NA	Aortic flow(mL/min)	14.9	2.36	4.29	1.43
Lekli	2010	America	SD rats	6/0	3	3	sodium pentobarbital (80 mg/kg, i.p.)	ischemia 30min then reflow 2h	resveratrol gavage 2.5 mg/kg/d	15d before ischemia	Aortic flow(mL/min)	22.2	1	7.8	1.7
Lekli	2008	Hungary	Zucker obese rats	12/0	6	6	pentobarbital sodium (60 mg/kg ip.)	ischemia 30min then reflow 120min	resveratrol orally 5mg/kg/d	2 weeks before I/R treatment	Aortic flow(mL/min)	7.8	1	5.1	0.6
Das	2005	America	SD rats	12/0	6	6	pentobarbital sodium (80 mg/kg i.p. injection)	ischemia 30min then reflow 2h	resveratrol gavage 2.5 mg/kg/d	1	Aortic flow(mL/min)	10.5	1.74	4.29	1.43
Ray	1999	Italy	SD rats	18/0	9	9	sodium pentobarbital (80 mg/kg)	ischemia 30min then reflow 2h	transresveratrol at a concentration of 10 uM perfuse the heart	15min before ischemia keep 15min	Aortic flow(mL/min)	27.15	2.27	14.1	1.69
Adam	2013	Africa	Long-Evans rats	113/0	73	40	sodium pentobarbitone (60 mg/kg)	ischemia 30min then reflow 60min	resveratrol(10mmol/L) perfuse the heart	10min before I/R treatment keep 15min	Coronary flow(ml/min)	6.9	0.34	6.4	0.42
Bradamante	2003	Netherlands	SD rats	12/0	6	6	0.5 ml sodium pentobarbital i.p.	Low-flow ischemia (0.6 ml/min) 30min then reperfusion	resveratrol(10umol/L) perfuse the heart	10min before I/R treatment keep 10min	Coronary flow(ml/min)	12.9	1.5	9	0.8
Das	2006	America	SD rats	12/0	6	6	sodium pentobarbital(80 mg/kg,i.p.)	ischemia 30min then reflow 2h	resveratrol perfuse heart	NA	Coronary flow(ml/min)	25.4	1.5	21.5	1.2
Lamont	2011	Africa	Wistar rats	12/0	6	6	60 mg/kg intraperitoneal sodium pentobarbitone	ischemia 30min then reflow 2h	resveratrol(2.3mg/L) perfuse the heart	2h after ischemia keep 15min	Coronary flow(ml/min)	8.9	0.9	10	0.9
Lekli	2010	America	SD rats	6/0	3	3	sodium pentobarbital (80 mg/kg, i.p.)	ischemia 30min then reflow 2h	resveratrol gavage 2.5 mg/kg/d	15d before ischemia	Coronary flow(ml/min)	21.58	0.37	19.5	0.48
Lekli	2008	Hungary	Zucker obese rats	12/0	6	6	pentobarbital sodium (60 mg/kg ip.)	ischemia 30min then reflow 120min	resveratrol orally 5mg/kg/d	2 weeks before I/R treatment	Coronary flow(ml/min)	17	0.6	15.1	0.7
Das	2005	America	SD rats	12/0	6	6	pentobarbital sodium (80 mg/kg i.p. injection)	ischemia 30min then reflow 2h	resveratrol gavage 2.5 mg/kg/d	1	Coronary flow(ml/min)	22.08	1.1	21.51	2.4
Dernek	2004	Turkey	SD rats	20/0	10	10	sodium pentobarbital 50mg/kg	ischemia 60min then reflow 60min	resveratrol gavage 20 mg/kg/d and resveratrol(10uM) perfuse the heart 30min before ischemia	2 week before surgery keep 2 week	Coronary flow(ml/min)	16.5	0.4	12	0.4
Dernek	2004	Turkey	SD rats	20/0	10	10	sodium pentobarbital 50mg/kg	ischemia 60min then reflow 60min	resveratrol gavage 20 mg/kg/d	2 week before surgery keep 2 week	Coronary flow(ml/min)	16.3	0.7	12	0.4
Dernek	2004	Turkey	SD rats	20/0	10	10	sodium pentobarbital 50mg/kg	ischemia 60min then reflow 60min	resveratrol(10uM) perfuse the heart 30min before ischemia	2 week before surgery keep 2 week	Coronary flow(ml/min)	14	0.4	12	0.4
Ray	1999	Italy	SD rats	18/0	9	9	sodium pentobarbital (80 mg/kg)	ischemia 30min then reflow 2h	transresveratrol at a concentration of 10 uM perfuse the heart	15min before ischemia keep 15min	Coronary flow(ml/min)	24.25	2.44	26.52	2.93
Ahmet	2016	America	Wistar rats	17/0	9	8	isofluorane(2% in oxygen)	block LAD	resveratrol orally 5mg/kg/d	10month after ischemia 2week	LVEF	14	1	10	1
Kanamori	2013	Japan	C57BL/6J mice	32/0	16	16	urethane (1.25 g/kg i.p.)	LAD ligation	resveratrol 50mg/kg/d subcutaneously embedded osmotic minipumps	4 weeks after I/R treatment keep 2 weeks	LVEF	46.9	0.86	35.7	1.2
Mei	2021	China	SD rats	16/0	8	8	sodium pentobarbital	LAD ligation	resveratrol intraperitoneally 8mg/kg/d	4 week after I/R treatment	LVEF	76.89	4.79	63.84	2.86
Raj	2016	Canada	SD rats	16-22/0	9	13	2% isoflurane	LAD ligation	resveratrol gavages 2.5 mg/kg/d	8 weeks after I/R treatment	LVEF	68.97	2.58	59.83	1.73
Raj	2021	Canada	SD rats	NA	6	6	1–5% isoflurane with oxygen at a flow rate of 2 L/min	block LAD	orally 2.5mg/kg/d	8	LVEF	64.82	1.02	56.6	1.7
Matsumura	2018	Canada	SD rats	13/0	6	7	isoflurane	LAD ligation	0.2 g RESV/kg AIN-93G diet	after surgery keep 2 week	LVEF	47.91	2.89	39.36	2.56
Tanno	2010	Japan	TO-2 hamster	30/0	15	15	NA	LAD ligation	4 g resveratrol/kg diet	the age of hamsters at 6 weeks	LVEF	34.4	2.2	27.9	1.6
Tanno	2010	Japan	Hamster	30/0	15	15	NA	LAD ligation	4 g resveratrol/kg diet	the age of hamsters at 6 weeks	LVEF
Adam	2013	Africa	Long-Evans rats	113/0	73	40	sodium pentobarbitone (60 mg/kg)	ischemia 30min then reflow 60min	resveratrol(10mmol/L) perfuse the heart	10min before I/R treatment keep 15min	LVDP(mmHg)	35.7	2.5	23.3	1.7
Das	2006	America	SD rats	12/0	6	6	sodium pentobarbital(80 mg/kg,i.p.)	ischemia 30min then reflow 2h	resveratrol perfuse heart	NA	LVDP(mmHg)	87.8	1.7	42.5	7.6
Kanamori	2013	Japan	C57BL/6J mice	32/0	16	16	urethane (1.25 g/kg i.p.)	LAD ligation	resveratrol 50mg/kg/d subcutaneously embedded osmotic minipumps	4 weeks after I/R treatment keep 2 weeks	LVDP(mmHg)	1.6	0.1	5	0.3
Lamont	2011	Africa	Wistar rats	12/0	6	6	60 mg/kg intraperitoneal sodium pentobarbitone	ischemia 30min then reflow 2h	resveratrol(2.3mg/L) perfuse the heart	2h after ischemia keep 15min	LVDP(mmHg)	35.1	3.4	44.8	5.7
Lekli	2010	America	SD rats	6/0	3	3	sodium pentobarbital (80 mg/kg, i.p.)	ischemia 30min then reflow 2h	resveratrol gavage 2.5 mg/kg/d	15d before ischemia	LVDP(mmHg)	86.7	3.2	55.5	4.3
Lekli	2008	Hungary	Zucker obese rats	12/0	6	6	pentobarbital sodium (60 mg/kg ip.)	ischemia 30min then reflow 120min	resveratrol orally 5mg/kg/d	2 weeks before I/R treatment	LVDP(mmHg)	66	3.75	45	2.25
Lin	2008	China	SD rats	23/0	12	11	isoflurane	LAD ligation	resveratrol intraperitoneally 1mg/kg	4 week after I/R treatment	LVDP(mmHg)	12	1.3	18.1	1.7
Kazemirad	2020	Iran	Wistar rats	20/0	10	10	thiopental sodium: 50 mg k−1, ip	ischemia 30min then reflow 2h	resveratrol(10μM) with the perfusion solution	30min before ischemia	LVDP(mmHg)	40	4	24	1
Das	2005	America	SD rats	12/0	6	6	pentobarbital sodium (80 mg/kg i.p. injection)	ischemia 30min then reflow 2h	resveratrol gavage 2.5 mg/kg/d	1	LVDP(mmHg)	95.26	2.14	42.5	7.62
Thuc	2012	Japan	SD rats	10/0	5	5	ketamine (60 mg·kg-1) and xylazine (10 mg·kg-1)	ischemia 20min then reflow 30min	resveratrol(20umol/L) perfuse the heart	15min before ischemia	LVDP(mmHg)	36.92	4.6	11.79	3.09
Das	2006	America	SD rats	12/0	6	6	sodium pentobarbital(80 mg/kg,i.p.)	ischemia 30min then reflow 2h	resveratrol perfuse heart	NA	dP/dt, mmHg/s	1391.8	104.7	899.8	86.8
Lekli	2010	America	SD rats	6/0	3	3	sodium pentobarbital (80 mg/kg, i.p.)	ischemia 30min then reflow 2h	resveratrol gavage 2.5 mg/kg/d	15d before ischemia	dP/dt, mmHg/s	1702	60	1118	47
Kazemirad	2020	Iran	Wistar rats	20/0	10	10	thiopental sodium: 50 mg k−1, ip	ischemia 30min then reflow 2h	resveratrol(10μM) with the perfusion solution	30min before ischemia	dp/dt, mmHg/s	1094	111	716	91
Penumathsa	2007	Japan	SD rats	12/0	6	6	ketamine HCl (100 mg/kg bw i.p.) and xylazine (10 mg/kg bw i.p.)	ischemia 30min then reflow 2h	resveratrol orally (20 mg/kg bw/day)	2 weeks before I/R treatment	dp/dt, mmHg/s	1556.66	65.47	1127.83	16.1
Ahmet	2016	America	Wistar rats	17/0	9	8	isofluorane(2% in oxygen)	block LAD	resveratrol orally 5mg/kg/d	10month after ischemia 2week	dp/dt, mmHg/s	5381	299	4369	322
Das	2005	America	SD rats	12/0	6	6	pentobarbital sodium (80 mg/kg i.p. injection)	ischemia 30min then reflow 2h	resveratrol gavage 2.5 mg/kg/d	1	dp/dt, mmHg/s	2096.2	125.4	899.83	86.75
Dernek	2004	Turkey	SD rats	20/0	10	10	sodium pentobarbital 50mg/kg	ischemia 60min then reflow 60min	resveratrol gavage 20 mg/kg/d and resveratrol(10uM) perfuse the heart 30min before ischemia	2 week before surgery keep 2 week	dp/dt, mmHg/s	2520	116	1508	90
Dernek	2004	Turkey	SD rats	20/0	10	10	sodium pentobarbital 50mg/kg	ischemia 60min then reflow 60min	resveratrol gavage 20 mg/kg/d	2 week before surgery keep 2 week	dp/dt, mmHg/s	2507	152	1508	90
Dernek	2004	Turkey	SD rats	20/0	10	10	sodium pentobarbital 50mg/kg	ischemia 60min then reflow 60min	resveratrol(10uM) perfuse the heart 30min before ischemia	2 week before surgery keep 2 week	dp/dt, mmHg/s	1994	116	1508	90
Ray	1999	Italy	SD rats	18/0	9	9	sodium pentobarbital (80 mg/kg)	ischemia 30min then reflow 2h	transresveratrol at a concentration of 10 uM perfuse the heart	15min before ischemia keep 15min	dp/dt, mmHg/s	2995.17	169.08	2705.31	314.01
Shen	2006	China	SD rats	12-16/0	6-8	6-8	pentobarbital sodium, 45 mg/kg	LCA ligation 30min then reflow 2h	resveratrol intravenously 10umol	15d before ischemia	dp/dt, mmHg/s	3587.36	111.52	2100.37	130.11
Lin	2008	China	SD rats	23/0	12	11	isoflurane	LAD ligation	resveratrol intraperitoneally 1mg/kg	4 week after I/R treatment	SBP, mmHg	102	3	110	3
Kanamori	2013	Japan	C57BL/6J mice	32/0	16	16	urethane (1.25 g/kg i.p.)	LAD ligation	resveratrol 50mg/kg/d subcutaneously embedded osmotic minipumps	4 weeks after I/R treatment keep 2 weeks	SBP, mmHg	95.2	0.9	88	1.5
Boshra	2020	Egypt	SD rats	20/0	10	10	NA	ISO	resveratrol orally 50mg/kg/d	29d before ISO keep 30d	LDH	392.15	8.9	511.11	11.82
Hung	2000	China	SD rats	13/0	6	7	urethane (1.25g/kg,i.p.)	block LAD for 30 min then reflow	resveratrol infused with a bolus	15min before ischemia	LDH	470.77	93.46	981.3	119.3
Kazemirad	2020	Iran	Wistar rats	20/0	10	10	thiopental sodium: 50 mg k−1, ip	ischemia 30min then reflow 2h	resveratrol(10μM) with the perfusion solution	30min before ischemia	LDH	144.9	6.2	223.7	10.12
Manjunatha	2020	India	Wistar rats	12/0	6	6	NA	ISO	resveratrol through intragastric tube (50 mg/kg/d)	30d before ischemia	LDH	730.1	15.4	1590.8	6.5
Shen	2012	China	SD rats	20/0	10	10	NA	ischemia 2h then reflow 4h	resveratrol(100umol/L) perfuse the heart	15min before ischemia	LDH	758.8	54.6	2517.9	124.5
Hung	2000	China	SD rats	13/0	6	7	urethane (1.25g/kg,i.p.)	block LAD for 30 min then reflow	infused with a bolus	15min before ischemia	LDH	126.3	17.6	298.4	21.4
Cong	2014	China	SD rats	20/0	10	10	intraperitoneal injection of 40 mg/kg sodium pentobarbital	LAD ligation 30min then reflow 2h	resveratrol intravenously 100umol/l	5 min before reperfusion	LDH	156.03	7.54	225.07	13.56
Dernek	2004	Turkey	SD rats	20/0	10	10	sodium pentobarbital 50mg/kg	ischemia 60min then reflow 60min	resveratrol gavage 20 mg/kg/d and resveratrol(10uM) perfuse the heart 30min before ischemia	2 week before surgery keep 2 week	LDH	201.69	12	415.15	26
Dernek	2004	Turkey	SD rats	20/0	10	10	sodium pentobarbital 50mg/kg	ischemia 60min then reflow 60min	resveratrol gavage 20 mg/kg/d	2 week before surgery keep 2 week	LDH	217.42	17	415.15	26
Dernek	2004	Turkey	SD rats	20/0	10	10	sodium pentobarbital 50mg/kg	ischemia 60min then reflow 60min	resveratrol(10uM) perfuse the heart 30min before ischemia	2 week before surgery keep 2 week	LDH	311.2	27	415.15	26
Feng	2019	China	SD rats	16/0	8	8	NA	ISO	resveratrol gavages 10 mg/kg/d	9 days before ischemia keep 7 days	LDH	2777.78	233.56	25000	3055.6
Tian	2023	China	C57BL/6J mice	12/0	6	6	sodium pentobarbital (60 mg/kg)	LAD ligation 30min then reflow 2h	resveratrol intraperitoneally 30mg/kg	1 week before surgery keep 1 week	LDH	2185.46	210.53	2847.12	250.62
Hung	2004	China	SD rats	16/0	8	8	urethane (1.25 g/kg i.p.)	ischemia 60min then reflow 3h	resveratrol intraperitoneally 1mg/kg	60min before I/R treatment	CK	934.69	189.85	1407.6	229.7
Cong	2014	China	SD rats	20/0	10	10	intraperitoneal injection of 40 mg/kg sodium pentobarbital	LAD ligation 30min then reflow 2h	resveratrol intravenously 100umol/l	5 min before reperfusion	CK	120.6	3.02	154.77	4.02
Boshra	2020	Egypt	SD rats	20/0	10	10	NA	ISO	resveratrol orally 50mg/kg/d	29d before ISO keep 30d	CK-MB	25.45	3.42	40.46	3.62
Kazemirad	2020	Iran	Wistar rats	20/0	10	10	thiopental sodium: 50 mg k−1, ip	ischemia 30min then reflow 2h	resveratrol(10μM) with the perfusion solution	30min before ischemia	CK-MB	21.04	1.38	57.15	3.11
Manjunatha	2020	India	Wistar rats	12/0	6	6	NA	ISO	resveratrol through intragastric tube (50 mg/kg/d)	30d before ischemia	CK-MB	339	22.8	607	9.1
Dong	2015	China	SD rats	20/0	10	10	NA	ischemia 30min then reflow 2h	resveratrol intraperitoneally 10mg/kg	1h before I/R treatment	CK-MB, serum, U/L	978.7	42.6	1723.4	49.6
Xu	2022	China	SD rats (T2DM)	20/0	10	10	NA	LAD ligation 30min then reflow 2h	resveratrol intraperitoneally 20mg/kg	1 week before surgery keep 1 week	CK-MB	2822.58	241.94	4086.02	268.82
Dernek	2004	Turkey	SD rats	20/0	10	10	sodium pentobarbital 50mg/kg	ischemia 60min then reflow 60min	resveratrol gavage 20 mg/kg/d and resveratrol(10uM) perfuse the heart 30min before ischemia	2 week before surgery keep 2 week	CK-MB	56.79	3	101.44	1
Dernek	2004	Turkey	SD rats	20/0	10	10	sodium pentobarbital 50mg/kg	ischemia 60min then reflow 60min	resveratrol gavage 20 mg/kg/d	2 week before surgery keep 2 week	CK-MB	61.74	4	101.44	1
Dernek	2004	Turkey	SD rats	20/0	10	10	sodium pentobarbital 50mg/kg	ischemia 60min then reflow 60min	resveratrol(10uM) perfuse the heart 30min before ischemia	2 week before surgery keep 2 week	CK-MB	79.88	6	101.44	1
Feng	2019	China	SD rats	16/0	8	8	NA	ISO	resveratrol gavages 10 mg/kg/d	9 days before ischemia keep 7 days	CK-MB	37288.1	5084.8	101695	33898
Tian	2023	China	C57BL/6J mice	12/0	6	6	sodium pentobarbital (60 mg/kg)	LAD ligation 30min then reflow 2h	resveratrol intraperitoneally 30mg/kg	1 week before surgery keep 1 week	CK-MB	142.23	13.15	184.84	15.41
Lin	2008	China	SD rats	23/0	12	11	LAD ligation	resveratrol intraperitoneally 1mg/kg	4 week after I/R treatment		LVFS	28.6	2.5	18.7	1
Mei	2021	China	SD rats	16/0	8	8	sodium pentobarbital	LAD ligation	resveratrol intraperitoneally 8mg/kg/d	4 week after I/R treatment	LVFS	40.28	1.02	30.76	4.27
Tian	2023	China	C57BL/6J mice	12/0	6	6	sodium pentobarbital (60 mg/kg)	LAD ligation 30min then reflow 2h	resveratrol intraperitoneally 30mg/kg	1 week before surgery keep 1 week	LVFS	41.58	1.1	35.6	1.99
Tanno	2010	Japan	TO-2 hamster	30/0	15	15	NA	LAD ligation	4 g resveratrol/kg diet	the age of hamsters at 6 weeks	LVFS	17.3	1.1	12.7	0.8
Boshra	2020	Egypt	SD rats	20/0	10	10	NA	ISO	resveratrol orally 50mg/kg/d	29d before ISO keep 30d	cTnT, serum, u/L	0.1	0.03	0.84	0.1
Dong	2015	China	SD rats	20/0	10	10	NA	ischemia 30min then reflow 2h	resveratrol intraperitoneally 10mg/kg	1h before I/R treatment	cTnT, serum, ug/L	1.2614	0.0692	4.6765	0.0865
Boshra	2020	Egypt	SD rats	20/0	10	10	NA	ISO	resveratrol orally 50mg/kg/d	29d before ISO keep 30d	IL-10, serum, u/L	69.34	5.38	117.26	9.36
Dong	2015	China	SD rats	20/0	10	10	NA	ischemia 30min then reflow 2h	resveratrol intraperitoneally 10mg/kg	1h before I/R treatment	IL-1b, pg/ml, u/L	287.79	39.6	578.22	42.24
Liu	2022	China	SD rats	10/0	5	5	100 mg/kg ketamine combined with 10 mg/kg xylazine	LAD ligation	resveratrol(20mg/d) inject surrounding the infarcted heart area	after ischemia keep 7d	IL-1β, tissue, pg/mL	51.81	2.5	135.38	2.96
Liu	2022	China	SD rats	10/0	5	5	100 mg/kg ketamine combined with 10 mg/kg xylazine	LAD ligation	resveratrol(20mg/d) inject surrounding the infarcted heart area	after ischemia keep 7d	IL-1β, serum, pg/mL	85.89	3.51	208.1	5.58
Liu	2022	China	SD rats	10/0	5	5	100 mg/kg ketamine combined with 10 mg/kg xylazine	LAD ligation	resveratrol(20mg/d) inject surrounding the infarcted heart area	after ischemia keep 7d	IL-6, tissue, pg/mL	5.49	0.63	9.29	4.33
Liu	2022	China	SD rats	10/0	5	5	100 mg/kg ketamine combined with 10 mg/kg xylazine	LAD ligation	resveratrol(20mg/d) inject surrounding the infarcted heart area	after ischemia keep 7d	IL-6, serum, pg/mL	98.38	2.1	206.269	4.96
Boshra	2020	Egypt	SD rats	20/0	10	10	NA	ISO	resveratrol orally 50mg/kg/d	29d before ISO keep 30d	SOD (U/mg protein)	75.9	6.05	20.84	3.4
Shen	2012	China	SD rats	20/0	10	10	NA	ischemia 2h then reflow 4h	resveratrol(100umol/L) perfuse the heart	15min before ischemia	SOD，U/ml，heart	29.28	1.24	22.13	1.42
Kazemirad	2020	Iran	Wistar rats	20/0	10	10	thiopental sodium: 50 mg k−1, ip	ischemia 30min then reflow 2h	resveratrol(10μM) with the perfusion solution	30min before ischemia	SOD，U/mg	1.6362	0.0487	0.4519	0.0562
Boshra	2020	Egypt	SD rats	20/0	10	10	NA	ISO	resveratrol orally 50mg/kg/d	29d before ISO keep 30d	MDA (nmol/mg protein)	2.38	0.47	5.85	0.72
Kazemirad	2020	Iran	Wistar rats	20/0	10	10	thiopental sodium: 50 mg k−1, ip	ischemia 30min then reflow 2h	resveratrol(10μM) with the perfusion solution	30min before ischemia	MDA，nmol/mg	3.359	0.4615	9.0769	0.4872
Shen	2012	China	SD rats	20/0	10	10	NA	ischemia 2h then reflow 4h	resveratrol(100umol/L) perfuse the heart	15min before ischemia	MDA，umol/ml，heart	8.27	1.02	13.55	1.69
Raj	2021	Canada	SD rats	NA	6	6	1–5% isoflurane with oxygen at a flow rate of 2 L/min	block LAD	orally 2.5mg/kg/d	8	MDA(nmol/mg protein)	4.69	0.24	6.59	0.13
Dernek	2004	Turkey	SD rats	20/0	10	10	sodium pentobarbital 50mg/kg	ischemia 60min then reflow 60min	resveratrol gavage 20 mg/kg/d and resveratrol(10uM) perfuse the heart 30min before ischemia	2 week before surgery keep 2 week	MDA(nmol/g protein)	68.27	7	165.13	14
Dernek	2004	Turkey	SD rats	20/0	10	10	sodium pentobarbital 50mg/kg	ischemia 60min then reflow 60min	resveratrol gavage 20 mg/kg/d	2 week before surgery keep 2 week	MDA(nmol/g protein)	69.48	5	165.13	14
Dernek	2004	Turkey	SD rats	20/0	10	10	sodium pentobarbital 50mg/kg	ischemia 60min then reflow 60min	resveratrol(10uM) perfuse the heart 30min before ischemia	2 week before surgery keep 2 week	MDA(nmol/g protein)	108.45	9	165.13	14
Feng	2019	China	SD rats	16/0	8	8	NA	ISO	resveratrol gavages 10 mg/kg/d	9 days before ischemia keep 7 days	MDA(nmol/mg protein)	76.63	34.39	206.77	64.03
Ray	1999	Italy	SD rats	18/0	9	9	sodium pentobarbital (80 mg/kg)	ischemia 30min then reflow 2h	transresveratrol at a concentration of 10 uM perfuse the heart	15min before ischemia keep 15min	MDA(pmoles/ml)	57.38	7.41	49.03	3.7
Shen	2006	China	SD rats	12-16/0	6-8	6-8	pentobarbital sodium, 45 mg/kg	LCA ligation 30min then reflow 2h	resveratrol intravenously 10umol	15d before ischemia	MDA(nmol/ml)	2.57	0.38	3.17	0.63
Liu	2022	China	SD rats	10/0	5	5	100 mg/kg ketamine combined with 10 mg/kg xylazine	LAD ligation	resveratrol(20mg/d) inject surrounding the infarcted heart area	after ischemia keep 7d	MDA(nmol/mg protein)	1.18	0.1	2.11	0.16
Kazemirad	2020	Iran	Wistar rats	20/0	10	10	thiopental sodium: 50 mg k−1, ip	ischemia 30min then reflow 2h	resveratrol(10μM) with the perfusion solution	30min before ischemia	CAT，U/mg	2.9465	0.2846	1.2221	0.1498
Sato	2002	America	SD rats	12/0	6	6	sodium pentobarbital (80 mg/kg, i.p.)	Both the aorta and the pulmonary vein were cannulated ischemia 30min then reflow 2h	orally	NA	Apotosis Index(%)	1.19	0.54	18.9	1.41
Das	2005	America	SD rats	12/0	6	6	pentobarbital sodium (80 mg/kg i.p. injection)	ischemia 30min then reflow 2h	resveratrol gavage 2.5 mg/kg/d	1	Apotosis Index(%)	4.09	0.89	22.93	1.23
Feng	2019	China	SD rats	16/0	8	8	NA	ISO	resveratrol gavages 10 mg/kg/d	9 days before ischemia keep 7 days	Apotosis Index(%)	3.35	0.32	26.3	10.68
Li	2022	China	SD rats	36/0	18	18	pentobarbital sodium (40 mg/kg)	LAD ligation 30min then reflow 2h	resveratrol intraperitoneally 50mg/kg/d	2 week before surgery keep 2 week	Apotosis Index(%)	10.48	1.38	18.65	1.67
Li	2015	China	SD rats	20/0	10	10	pentobarbital sodium (40 mg/kg)	LAD ligation 30min then reflow 2h	resveratrol intravenously 100umol/l	5 min before reperfusion	Apotosis Index(%)	14.81	0.56	22.34	0.93
Yang	2016	China	SD rats	20/0	10	10	chloral hydrate	ischemia 30min then reflow 60min	resveratrol(10umol/L) perfuse the heart	15min before ischemia	Apotosis Index(%)	17.32	2.43	27.85	3.55
Rogers	2017	America	SD rats	10-12/0	5-6	5-6	isoflurane	LAD ligation	resveratrol intraperitoneally 10mg/kg/d	after surgery keep 3 week		1.5	0.09	1.99	0.07
Raj	2021	Canada	SD rats	NA	6	6	1–5% isoflurane with oxygen at a flow rate of 2 L/min	block LAD	orally 2.5mg/kg/d	8	TNF-a(pg/mg protein)	3.68	0.64	5.33	0.31
Cong	2014	China	SD rats	20/0	10	10	intraperitoneal injection of 40 mg/kg sodium pentobarbital	LAD ligation 30min then reflow 2h	resveratrol intravenously 100umol/l	5 min before reperfusion	TNF-a(pg/mg protein)	20.13	1.73	26.1	1.26
Cong	2014	China	SD rats	20/0	10	10	intraperitoneal injection of 40 mg/kg sodium pentobarbital	LAD ligation 30min then reflow 2h	resveratrol intravenously 100umol/l	5 min before reperfusion	TNF-a(pg/mg protein)	0.6	0.03	0.75	0.06
Li	2015	China	SD rats	20/0	10	10	pentobarbital sodium (40 mg/kg)	LAD ligation 30min then reflow 2h	resveratrol intravenously 100umol/l	5 min before reperfusion	TNF-a(pg/mg protein)	20.09	1.78	26.12	1.12
Li	2015	China	SD rats	20/0	10	10	pentobarbital sodium (40 mg/kg)	LAD ligation 30min then reflow 2h	resveratrol intravenously 100umol/l	5 min before reperfusion	TNF-a(pg/mg protein)	1.2	0.05	1.5	0.11
